# Supplementary material for: Structure of Plant Populations in Constructed Wetlands and Their Ability for Water Purification
Source: Plants (Basel). 2025 Jan 8;14(2):162. doi: 10.3390/plants14020162 (PMC11768403; doi:10.3390/plants14020162)
Supplement: Supplementary file 1 [file plants-14-00162-s001.zip]

Archive with 1 entries (1 files):
- plants-3342281-supplementary.pdf
